# Supplementary material for: Bone Marrow Recovery by Morphometry during Induction Chemotherapy for Acute Lymphoblastic Leukemia in Children
Source: PLoS One. 2015 May 11;10(5):e0126233. doi: 10.1371/journal.pone.0126233 (PMC4427405; doi:10.1371/journal.pone.0126233)
Supplement: S1 Dataset — This file contains all the important clinical, laboratory and morphometry data. (XLSX) [file pone.0126233.s001.xlsx]

## Sheet: Sheet1
Identifier	Group	Sex	DOB	Date_Diagnosis	Diagnosis	Code_Diagnosis	Age_Diagnosis	Age_groups	Age_months_diagnosis	Clinical_Presentation	Bone_pain	Fever	Rash	Lethargy	Bleeding_nosebleeds	Bleeding	Abdominal_Pain	Hepatosplenomegaly	CM_below_costal_margin_in_MCL	Lymph_Nodes	Others	CNS	Hb_Count_Diag	MCV	Platelet_Counts_Diag	WBC_groups	WBC_over50	WBC_Count_Diag	Neutrofil_Diagnosis	ANC_Diagnosis	Lymphocytes_Diagnosis	ALC_Diag	Blasts_PB	Blasts_BM	Phenotype	Phenotype1	Cytogenetics	Ploidy	Karyotype	Therapy_protocol	Trephine_Results	Date_Remission	Remission_Code	Hb_Remission	MCV_remission	Platelets_Remission	WBC_Remission	Neutrophils_Remission	ANC_D33
A1	0	1	2005-01-26	2009-01-01	Pre-B ALL	0	3	0	47	unwell, fever, pancytopenia, hepatosplenomegaly, lethargy, pallor	0	1	0	1	1	2	0	1	3	1	1	1	94	84	27	0	0	2.24	1	0.02	51	1.14	45	98	1	CD10, 19, 22, 34	45,XX,dic(1;9) (p13;1?1), t(17;20) q(21; q11.2) [16] /46 XX [4]	1	6	1	The trephine sample is hypercellular with no fat spaces seen. Normal marrow architecture is effaced by infiltrating lymphoblasts. Some patchy coarse fibres seen on reticulin stain.	2009-02-03	1	77	84	222	5.6	16	0.9
A2	0	0	2004-01-25	2009-01-19	Pre-B ALL	0	4	0	59	bone pain, low temperature	1	0	0	0	0	0	1	0	999	0	0	1	106	84	134	0	0	4.8	13	0.62	46	2.21	37	71	1	CD10, 19, 22, 45dim	47, XY, +16 [22] /46 XY [10]	3	1	1	The trephine is cellular but with similar artifactual changes seen on smears. Some normal haematopoiesis persists although small, round, blue cells predominate. Some patchy increase in reticulin seen.	2009-02-16	1	105	87	482	16.6	67	11.12
A3	0	0	2003-05-29	2009-02-17	Pre-B ALL	0	5	0	68	sore throat, lethargy, neck pain, fever, pale, bruises, hepatosplenomegaly, gradual abdominal distension, anaemic	0	1	0	1	1	2	1	1	10	1	1	1	52	86	29	0	0	2.55	1	0.03	77	1.96	22	91	1	CD10, 19, 22, 45dim	46,XY	2	0	1	The trephine sample is hypercellular with complete effacement of the normal marrow architecture by infiltrating lymphoblasts. Pseudo Gaucher cells are evident. Reticulin stain increased. Relative preservation of megakaryopoiesis	2009-03-19	1	97	89	565	15.4	39	6.01
A4	0	1	2005-07-16	2009-03-04	Pre-B ALL	0	3	0	43	lethargy, bruises, anaemia, thrombocytopenia, febrile neutropenia, left knee pain	0	0	0	1	1	2	0	0	999	0	0	1	91	77	14	0	0	3.52	14	0.49	62	2.18	12	86	1	CD10, 19, 20, 22, 34, 45dim	46,XX,t(9;22)(q34;q11.2),der(9)t(9;22)?ins(9;?)(q34;?).ish t(9;22) (ABL1+, BCR+; ABL1+, BCR+)[8]/46,XX[17]	2	3	1	The trephine sample is hypercellular with virtually no fat spaces seen. The normal marrow architecture is completely effaced by infiltrating lymphoblasts.	2009-04-06	1	124	89	449	6.64	42	2.79
A5	0	1	2001-10-21	2009-03-18	Pre-B ALL	0	7	0	88	headaches, constitutional disturbance, rash	0	1	1	1	0	0	1	0	999	1	1	1	121	79	134	1	1	148	5	7.4	8	11.84	81	95	1	CD 10, 19, 20, 22, 34, 45dim	46,XX,t(9;22)(q34;q11.2)[5]/46,XY[15]	2	3	2	The trephine appears markedly hypercellular with abnormal architecture. A monomorphous diffuse blastic infiltrate is seen. The bony trabeculae appears normal. Slightly diffuse increase in reticulin is evident	2009-04-16	1	113	86	624	2.59	37	0.95
A6	0	1	2008-05-14	2009-05-28	Pre-B ALL	0	1	0	12	lethargy, fever, right AOM, bilateral periorbital oedema, respiratory distress, decreased oral intake, pancytopenic, bruising thighs and abdomen, vomiting, haemorrhagic rash on hard palate, hepatosplenomagaly	0	1	1	1	1	2	0	1	5.5	1	1	1	74	76	79	1	1	128	5	7.6	5	7.6	88	90	1	CD 10, 19, 22. some cells express CD20, 34	47,XX,der(1)t(1;17)(q32;q21),der(8)t(8;9)(p21;p13),der(9)t(8;9),t(9;12) (q34;p13), der(12)t(9;12),+14[14]/46,XX[1]	3	6	7	A small trephine sample was obtained. This is hypercellular with minimal fat spaces present. Normal marrow architecture is effaced by infiltrating lymphoblasts. The reticulin stain is moderately increased.	2009-07-02	1	83	88	525	6.4	66	4.22
A7	0	0	2006-08-21	2009-06-03	Pre-B ALL	0	2	0	33	fever, petachial rash, bruises, pancytopenia, hepatosplenomegaly, recurrent OM, pallor, febrile, sore throat, runny nose	0	1	1	1	1	2	1	1	4	0	1	1	97	78	66	0	0	2.45	6	0.15	74	1.81	0	95	1	CD 10, 19, 22, 34 some express 45dim	56,XY,+X,+4,+6,+8,+10,+14,+17,+18,+21,+21[12]/46,XY[8]	4	2	1	The trephine is composed of haemopoietic tissue and cancellous bone. The haemopoetic tissue is completely replaced by monomorphic cells (ie. lymphoblasts). Erythropoeisis and myelopoiesis are markedly decreased. Megakaryocytes are absent. Reticulin fibres are mildly increased.	2009-07-02	1	90	83	273	24.1	53	12.77
A8	0	0	2000-03-05	2009-07-06	Pre-B ALL	0	9	0	112	posterior auricular lump	0	0	0	0	0	0	0	0	999	1	0	1	129	85	252	0	0	4.56	87	3.97	12	0.55	0	33	1	CD 10, 19, 34, 22, 9, HLA-DR, This population represents 25-30% of the total cells counted and was CD 45 negative.	62<2n>,XY,+X,+3,+4,+5,+6,+8,+10,+11,+12,del(12)(p11.2p13),+14,+14, +16,+17, +18, +21, +21[7]/63, idem, +21[6]/46,XY[26]	4	2	1	Trephine sample is normocellular (30% cells/70% fat) with preservation of normal marrow architecture. Some small areas seen where cells have a more monomorphic appearance but not definite collections of abnormal cells. Patchy increase in reticulin.	2009-08-03	1	122	87	138	13.1	54	7.07
A9	0	1	1993-10-04	2009-09-16	Pre-B ALL	0	15	1	191	lethargy, fever, coughing, increased work load breathing, pancytopenia	0	1	0	1	0	0	0	0	999	0	1	1	90	92	78	0	0	5.01	10	0.5	25	1.25	54	93	1	CD 10, 19, 22, 34 with hyperdiploid DNA	55,XX,+X,+X,+4,del(7)(p13p15),+10,+11,+14,+18,+21,+21[4]/56, idem, +9[3]/46,XX[23]	4	2	2	Trephine samples are hypercellular with some areas of Pseudo Gaucher cells. Normal marrow architecture is effaced by infiltrating lymphoblastst. Patchy increase in reticulin.	2009-10-15	1	82	91	159	6.7	56	3.75
A10	0	1	1991-12-11	2009-10-13	Pre-B ALL	0	17	1	214	back pain, lethargy, bilateral knee pain, generally unwell, bone pain,	1	0	0	1	1	2	0	0	999	0	1	1	120	89	41	1	0	31.6	53	16.75	21	6.64	10	91	1	CD10, CD19, CD22, CD34, CD45dim. Some cells express CD20	46,XX,t(9;22)(q34;q11.2)[9]/48,idem,+4,+21[6]	2	3	2	The trephine appears markedly hypercellular with abnormal architecture. Diffuse monomorphic blastic infiltrate present, replacing normal haemopoietic elements. Bony trabeculae appear normal. Reticulin is not increased.	2009-11-12	1	102	94	291	35.7	47	16.78
A11	0	0	2000-10-03	2009-11-12	Pre-B ALL	0	9	0	109	fever, left hip pain, bilateral shoulder pain, abdominal pain,	1	1	0	0	0	0	1	0	999	0	0	1	91	78	196	0	0	3.9	51	1.99	44	1.72	0	89	1	CD 10, CD19, CD22, CD34	46,XY,del(6)(q1?3q2?2)[4]/46,XY[23]	2	1	1	Trephine sample is unusual - with non haematological tissue present. - this is artefactual. The trephine sample is hypercellular with obliteration of normal marrow architecture by infiltrating lymphoblasts.	2009-12-17	1	83	85	147	2.8	38	1.06
A12	0	0	2006-10-01	2009-12-01	Pre-B ALL	0	3	0	38	lethargy, bone/abdominal pain, pallor, hepatosplenomegaly, lymphadenopathy, anaemia, thrombocytopenia, petichae,	1	0	1	1	0	0	1	1	4.5	1	1	1	102	88	74	0	0	6.9	2	0.14	59	4.07	28	95	1	CD 10(dim), CD19, CD22, CD21(dim), HLA-DR, 45	46,XY,t(9;22)(p22;q23)[10]/46,XY[10]	2	3	1	0	2010-01-05	1	110	92	77	4.6	46	2.12
A13	0	0	2008-08-23	2009-12-24	Pre-B ALL	0	1	0	16	bruises, reluctant to walk, leg pain, irritable, bleeding gums,	0	0	0	1	0	6	0	0	999	0	1	1	101	70	36	1	0	33.4	3	1	40	13.36	48	93	1	CD10, CD19, CD45dim	45,XY,der(1)t(1;12)(p36.1;q15),add(6)(q21),-7,-8,-12,add(12)(p11.1),add(13)(q?14),+der(?)t(?;8)(?;q13),+mar[4]/46,XY[36]	1	6	1	A small trephine sample was obtained. This demonstrates infiltration with a monomorphic population of cells and effacements of the normal marrow architecture	2010-01-21	1	103	82	425	6.4	38	2.43
A14	0	1	2003-01-20	2010-01-03	T-cell ALL	1	6	0	83	neck lump, neck swelling, shortness of breath	0	0	0	0	0	0	0	0	999	0	1	1	113	84	225	0	0	6	42	2.52	52	3.12	0	76	2	CD2, CD3, CD4dim, CD5, CD7, CD45	46,XX[60]	2	6	3	The trephine is partly crushed composed of cancellous bones and majority of the haemopoietic tissue is replaced by monomorphic cells. There is a marked decreased in erythroid, myeloid and megakaryocytes series.	2010-02-02	1	93	84	159	5.8	51	2.96
A15	0	0	2007-10-15	2010-01-06	Pre-B ALL	0	2	0	26	back pain, minor falls, abdominal symptoms	0	0	0	0	0	0	1	0	999	0	1	1	103	78	193	0	0	3.9	9	0.35	85	3.31	0	83	1	CD 10, CD19, CD22, CD34, CD45neg with hyperdiploid DNA	56,XY,+X,+4,+6,+8,+10,+14,+17,+18,+21,+21[4]/46,XY[16]	4	2	4	The trephine is partly crushed composed of haemopoietic tissue and cancellous bone. The trephine is replaced by monomorphic cells, mainly lymphoblasts. Erythropoiesis, myelopoiesis and megakaryopoiesis markedly decreased. Reticulin fibres are mildly increased.	2010-02-04	1	102	81	173	2.6	54	1.4
A16	0	0	2001-08-03	2010-01-10	Pre-B ALL	0	8	0	101	bone pain, fever, torticollis	1	1	0	0	0	0	0	0	999	0	1	1	84	81	245	0	0	4.5	28	1.26	61	2.75	4	0	1	CD10, CD19, CD22, CD34, CD45dim with meyloid marker CD13 and abnormal DNA index	90, XXYY, ?+X, -9, -11, -12, +?21, +?21, inc[1]/46,XY[25]	4	2	1	The trephine sample is moderately cellular - certainly more cellular then the previous sample on 29/12/09. Unfortunately the processing has made distinction of cell morphology difficult. Reticulin stain remains increased.	2010-02-18	1	91	88	140	11.1	37	4.11
A17	0	1	1996-03-04	2010-01-14	Pre-B ALL	0	13	1	166	thigh pain, fever, pancytopenia	1	1	0	1	0	0	0	0	999	0	0	1	101	88	29	0	0	1.7	1	0.02	96	1.63	0	75	1	CD19, CD45dim and cytoplasmatic 79a.Some of these cells express CD9	46,XX,t(9;11)(p22;q23) [9]/46, XX[21]	2	6	2	The trephine is composed of haemopoietic tissue and cancellous bone. The trephine is markedly hypercellular with diffuse infiltration of monomorphic cells replacing normal haemopoetic tissue.Erythropoiesis, myelopoiesis and megakaryocytes are markedly decreased. Reticulin fibres are moderately to markedly increased in patches.	2010-02-12	1	118	82	65	0.8	1	0.01
A18	0	1	2007-09-23	2010-03-01	Pre-B ALL	0	2	0	29	lethargy, fever, pallor	0	1	0	1	0	0	0	0	999	0	1	1	86	84	297	0	0	6.7	18	1.21	73	4.89	0	91	1	CD10, CD19, CD22, CD45dim	49, XX, +X, +17, +21[7]/46,XX[61]	3	6	1	Six sections of a 11mm long trephine examined. normal bony trabeculae enclose markedly hypercellular marrow spaces. Marrow architecture effaced by sheets of primative cells (blasts). Granulopoiesis and erythropoiesis are markedly reduced. Megakaryocytes reduced in number with normal morphological appearance. Mild to moderate increase in reticulin fibres (grade 1-2).	2010-04-01	1	85	95	267	9.7	78	7.57
A19	0	0	2007-01-31	2010-03-03	Pre-B ALL	0	3	0	37	unwell, fever, back pain, sweats, breeding in back of throat, lethargy, pancytopenia, periorbetal oedema, posteroir cervical lymph nodes	0	1	0	1	1	3	0	1	5	1	1	1	60	75	31	0	0	4.8	4	0.19	31	1.49	3	0	1	CD10, CD19, CD22, CD34, CD45dim	46, XY [38], triple trisomy chromosomes 4, 10, 17	3	2	4	Diagnostic aspirate was a dry tap. Day after-Normal bony trabeculae enclosed markedly hypercellular marrow spaces. Effaced marrow architecture replaced by sheets of blasts. Reticulin fibres mildly increased.	2010-04-01	1	112	83	226	18	54	9.72
A20	0	1	1996-09-20	2010-03-03	Pre-B ALL	0	13	1	161	febrile neutropenia, anaemia, epistaxis (4 days), bruises, fever, headaches, knee & joint pain, lumps back of neck, rash, left occipital lymph node, CNS 0	0	1	1	0	1	5	0	0	999	1	1	1	87	92	25	0	0	19.6	8	1.57	28	5.49	35	94	1	CD19, CD34, CD45dim	78, XXX, +8, -9, +10, del(11) (q23) x2, +12, +14, +15, +18, +19, +20, +21, +22 [27]	4	6	2	Five sections of a 15mm long core trephine examined. All normal bony trabeculae seen enclosing markedly hypercellular marrow spaces. Marrow architecture effaced by sheets of lymphoblasts. Trilineage haematopoiesis markedly reduced. Mild diffuse (grade 1) increase in reticulin fibres seen.	2010-03-31	1	91	90	68	1	14	0.14
A21	0	0	1993-08-16	2010-03-24	Pre-B ALL	0	16	1	199	lethargy	0	1	0	1	0	0	0	0	999	0	0	1	74	86	68	0	0	1.2	22	0.26	75	0.9	0	67	1	population of CD45 negative mononuclear cells expressing CD10, CD19, CD22, CD9	56, XY, +X, +4, +6, +9, +10, +11, +14, +18, +21, +21[2]/46 XY[47]	4	2	2	Normal bony trabeculae enclose markedly hypercellular marrow spaces. Normal marrow effaced by blasts. Normal trilineage hematopoiesis reduced but present. Reticulin fibres diffusely increased grade 2	2010-04-27	1	82	100	263	7	35	2.45
A22	0	1	2005-10-07	2010-03-25	Pre-B ALL	0	4	0	53	bruises, fever, anaemia, hepatosplenomegaly, thrombocytopenia, pale, lethargic, lymphnodes cervical & inguinal	0	1	0	1	1	2	0	1	1	1	0	2	105	79	44	1	1	58.7	0	0	9	5.28	91	94	1	CD10, CD19, CD22, CD34	55, XX, +X, +6, +14, +15, +17, +18, +21, +21,i(21) (q10)	4	6	1	Normal bony trabeculae enclose markedly hypercellular marrow spaces. Normal architecture effaced by sheets of leukaemic blasts. No normal haematopoiesis. Reticulin increased grade 1-2.	2010-04-27	1	77	86	123	0.8	25	0.2
A23	0	1	2007-08-10	2010-03-30	T-cell ALL	1	2	0	31	abdominal distension, pallor, fatigue, bruising, malaise, febrile, ill-looking, hepatosplenomegaly	0	1	0	1	0	2	0	1	999	0	1	2	45	84	20	1	1	165	1	1.65	7	11.55	89	98	2	CD5, CD7, CD8, CD3 cytoplasmic, CD45dim	46, XX[40]	2	0	3	Large amount of cartilage seen with bony trabeculae at the end of the specimen showing markedly hypercellular marrow spaces. The marrow architecture is completely effaced by sheets of blasts, normal haematopoiesis not identified. Reticulin increase grade 1-2. Occasional pseudo	2010-04-29	1	109	92	130	19.8	43	8.51
A24	0	0	2007-06-25	2010-04-27	Pre-B ALL	0	2	0	34	lethargy, palor, epistaxis, mild fever	0	1	0	1	1	1	0	1	4	0	1	1	88	82	77	0	0	0.5	5	0.03	88	0.44	5	64	1	CD10, CD19, CD22, HLA-DR, CD45dim	46, XY[22]	2	0	1	Normal bony trabeculae enclose spaces of varying cellularity. Normal trilineage haematopoiesis markedly reduced. Predominant cells are lymphocytes with few lymphoblasts. Reticulin showed mild patchy increase (grade1).	2010-05-27	1	104	89	285	20.2	65	13.13
A25	0	1	1998-08-29	2010-05-10	Pre-B ALL	0	11	1	140	lethargy, fever, bruising, pallor, bruises on legs,	0	1	0	1	1	2	0	0	999	0	0	1	92	91	44	0	0	1.6	3	0.05	90	1.44	4	93	1	CD10, CD19, CD22, CD45dim, some cells express CD34	45, X, -X, del(6)(q21q25), t(12;13)(p12;q12)[5-]/70R78, XX, -X, -2, +5, +6, del(6), ?t(12;13) + others	1	1	0	Markedly hypercellular marrow with architecture effaced by sheets of blasts. Markedly reduced trilineage haematopoiesis. Mild increase in reticulin (grade 1) patchy	2010-06-08	1	94	95	288	1.2	53	0.64
A26	0	0	2000-01-18	2010-05-20	Pre-B ALL	0	10	1	124	unwell, cold symtpoms, lethargy, febrile, epistaxis, ggumbleeds	0	0	0	1	1	7	0	1	999	0	0	1	76	82	65	0	0	2.1	18	0.38	58	1.22	18	88	1	CD45dim, CD10, CD19, CD20, CD22, CD9, HLA-DR	46, XY, t(9;22)(q34q11.2)[5]	2	3	5	Normal bony trabeculae enclose hypercellular marrow spaces. Normal haematopoiesis replaced by blasts. Scattered erytrhoid cells and rare megakaryocyte identified between the infiltrate. Reticulin increased grade 2.	2010-06-17	1	114	88	143	3.8	87	3.31
A27	0	0	2005-05-11	2010-06-07	Pre-B ALL	0	5	0	60	lethargy, distended abdomen, hepatosplenomegaly, recurrent UTI's, febrile, Aches and pains, Viral ILLNESS, PALLOR	1	1	0	1	0	0	0	1	999	0	1	1	48	87	14	0	0	5.3	6	0.32	72	3.82	0	100	1	CD10, CD19, CD22, CD34, CD45dim	54, XY, +X, +Y, +4, +6, +14, +17, +18, +21[14]/46, XY[6]	4	6	6	Tissues consists of cartillage and cancellous bone. markedly hypercellular marrow spaces seen. normal architecture effaced by sheets of blasts. No normal haematopoiesis seen.	2010-07-13	1	126	100	12	1.6	31	0.5
A28	0	0	2004-05-08	2010-11-04	Pre-B ALL	0	6	0	77	Abdominal pain, testicular swelling	0	0	0	0	0	0	1	0	999	1	1	1	104	89	203	0	0	25.4	10	2.54	31	7.87	55	86	1	CD10, CD19, CD22, CD34, CD45dim. Some cells express CD20	49, XY, +X, +5, +7[3]/50,idem, +8[3]/46XY[14]	3	6	6	A 15mm long trephine seen consisting of part trabecular bone and cartilage. Hypercellular spaces show sheets of blasts with scattered megakaryocytes. Rare early myoloid and erythroid forms seen. Crushed artefact seen at the end of the specimen limiting assesment. Reticulin mildy increased in a diffuse patern.	2010-12-07	1	101	94	113	0.7	16	0.11
A29	0	0	2005-10-11	2010-11-04	Pre-B ALL	0	5	0	60	limb pain, limping, hepatosplenomegaly	1	0	0	0	0	0	0	1	3	0	1	1	86	87	46	0	0	11.2	4	0.45	53	5.94	52	90	1	CD10, CD19, CD22, CD45, some cells express CD20	R60,XY,+?X, +4, +5, +6, +9, +10, -11, +?18, +19, +21, +21, inc[6]/46,XY[29]	4	2	6	Normal bony trabeculae enclose hypercellular marrow spaces where normal haematopoiesis virtually replaced by sheets of blasts. Scattered megakaryocyte seen with rare erythroid and myeloid precursors. Mild diffuse	2010-12-07	1	79	90	162	2	67	1.34
A30	0	0	2007-06-15	2010-12-09	Pre-B ALL	0	3	0	41	3 months intermittent cold symptoms, lethargy, leg pain, rash, auricular & inguinal lymph nodes, bruises on legs	0	0	1	1	1	2	0	1	4	1	0	1	88	86	39	1	1	107.5	1	1.07	8	8.6	90	99	1	CD10, CD19, CD20, CD34, CD45+	46,XY,+8,dic(9;20)(p13;q11)[4]/46,XY[20]	2	6	2	Cellular marrow. Almost total replacement by lymphoblasts. Grade 2-3 reticulin fibrosis.	2011-01-06	1	99	93	250	2.8	77	2.16
A31	0	1	2007-08-05	2010-12-13	Pre-B ALL	0	3	0	40	fever, rhinorrhoea, lethargy,	0	1	0	1	0	0	0	0	999	0	1	1	90	82	70	0	0	7.5	1	0.07	47	3.52	50	99	1	CD10, CD19	53~55,XX,+X,+4,der(4)t(4;21)(q21;q11.2),+6,+10,+14,+17,+18,+21[cp7]/46,XX[13]	4	2	6	The trephine specimen reveals a markedly hypercellular marrow with absent fat spaces. A monomorphous diffuse blastic infiltrate is seen replacing normal hemaetopoietic elements. Bony trabeculae appear normal. Reticulin not increased.	2011-01-18	1	99	87	318	14.5	55	7.97
A32	0	0	2007-09-08	2010-12-21	Pre-B ALL	0	3	0	39	unwell, intermittent fevers, lethargy, tonsillitis, bruising easily, rhinorroe	0	1	0	1	1	2	0	0	999	0	1	1	86	80	94	0	0	5.4	1	0.05	70	3.71	27	96	1	CD10+, CD19+, CD34+ and CD45 dim	nuc ish(D4Z1,D10Z1,D17Z1)x2[200],(ABL1,BCR)x2[200],(MLLx2)[200],(ETV6x2,RUNX1x4~5)[182/200]	0	6	6	0	2011-01-28	1	1220	87	181	4.2	16	0.67
A33	0	1	2006-07-14	2011-01-18	Pre-B ALL	0	4	0	54	fever, left shoulder pain, petechiae, splenomegaly, lethargy, malaise	1	1	1	1	0	0	0	0	999	1	0	1	96	89	84	1	0	32.5	6	1.95	42	13.65	46	97	1	CD10+, CD19+, CD34+ and CD45 dim. 33% of cells express CD20	45,X,-X,der(14)t(X;14)(q21;p13)[15]/46,XX[7]	1	1	6	Majority of the specimen is composed of bone, the intertrabecular spaces are densely packed with a relatively monomorphic infiltrate of mononuclear cells with high N:C ratio, consistent with lymphoblasts. Occasional cells exhibit cleared nuclei. Megakaryocytes, erythroid and myeloid precursors are absent. The bony trabeculae have a moth-eaten appearance and in places are lined by increased number…	2011-02-17	1	105	94	308	3.8	62	2.36
A34	0	1	2007-04-16	2011-02-19	Pre-B ALL	0	3	0	46	recurrent Upper Respiratory Tract Infections, otitis media, lethargy, bruises, lymphadenopathy, pallor, CSF clear, pain legs, post auricular node swelling, 2 cervical lymph nodes	1	0	0	1	1	2	0	1	2	1	1	1	108	86	110	0	0	4.1	16	0.66	80	3.28	0	80	1	CD10, CD19, CD34, CD22 and HLA-DR	58~60,XY,+X,+4,+?5,+6,+9,+10,+11,+14,+?15,+17,+?18,+21,+21[cp3]/46, XY[	4	2	6	Hypercellular appearance, with no residual fat spaces. The marrow is effaced by mononuclear cells with open chromatin and scanty cytoplasm. While the number of megakaryocytes is relatively preserved, there is a marked reduction/virtual absence of other normal haematopoietic cells	2011-03-31	1	96	100	261	2.6	14	0.36
A35	0	1	2009-04-14	2011-02-23	Pre-B ALL	0	1	0	22	intermittent fevers till 39, moist caugh, rhinorrhoea, complaining of pain, distended abdomen, peri-orbital and mild peripheral oedema of shins, lethargic, cervical lymphadenopathy with enlarged submandibular nodes, mild inguinal lymphadenopathy	0	1	0	1	0	0	1	1	5	1	1	1	55	75	46	0	0	21.8	2	0.44	34	7.41	57	93	1	CD10, CD19, CD34 and CD45dim. Some cells express CD20	55,XX,+X,+4,+6,+10,+14,+17,+18,+21,+21[3]/46,XX[18]	4	2	6	0	2011-05-24	1	124	86	197	3.3	22	0.73
A36	0	0	1995-10-09	2011-03-03	T-Cell ALL	1	15	1	184	unwell, lethargic, abdominal pain, weight loss, fevers up to 39, night sweats, rash (worse overnight), left axillar node, hepatosplenomgealy, mediastinal mass	0	1	1	1	0	0	1	1	6	1	1	1	116	82	36	1	1	213.9	5	10.7	3	6.42	88	90	2	CD2, CD4, CD7, CD8, CD45 that is CD3 negative	46,XY[40].nuc ish(ABL1,BCR)x2[200]	2	3	0	The trephine shows a hypercellular, architecturally abnormal marrow with a diffuse monomorphic blastic infiltrate replacing normal haemopoietic elements. Mild diffuse increase in reticulin is seen.	2011-04-01	1	104	87	118	8.4	84	7.06
A37	0	0	1994-03-06	2011-03-21	Pre-B ALL	0	17	1	204	unwell, anaemia, thrombocytopenia, no mediastinal masses	0	0	0	0	0	0	0	0	999	0	1	1	90	88	35	0	0	2.7	35	0.95	32	0.86	0	0	1	CD10, CD19, CD34	37~38,XY,-2,-3,-4,-7,-12,-13,-15,-16,-17,+mar[cp12]/46,XY[7]	1	6	6	Trephine sample is crushed and inadequate for diagnostic purposes. Markedly increased reticulin.	2011-04-27	1	107	93	216	3.2	36	1.15
A38	0	0	2009-03-03	2011-04-11	Pre-B ALL	0	2	0	25	bone pain, fever, reduced mobility	1	1	0	1	0	0	0	0	999	0	0	1	70	73	400	0	0	5.9	21	1.24	75	4.43	0	48	1	CD10, CD19 and CD45dim	59<2n>,XY,+X,+4,+6,+7,+8,+10,+11,+14,+14,+18,+21,+21,+mar[9]/46,XY[32]	4	2	6	The trephine specimen shows abnormal marrow architecture with an obvious diffuse blastic cell infiltrate. Cellularity is increased. Bony trabeculae looks slightly abnormal. Marked increase in reticulin.	2011-05-19	1	117	83	438	8	86	6.88
A39	0	0	2006-12-22	2011-04-12	Pre-B ALL	0	4	0	51	unwell, tonsillitis, fever to 39.5, sore throat, bruising easily	0	1	0	0	1	2	0	1	8	1	1	1	90	81	27	0	0	16.1	2	0.32	26	4.19	65	98	1	D45(dim) (70%), CD10, CD19, CD34, CD22 & HLA-DR	52,XY,+X,+4,+6,+17,+18,+21[15]/46,XY[6]	4	6	6	Affected by crush artefact.Hypercelluar 80-90% cellularity. Normal haematopoiesis is replaced by monomorphic population of cells. Occassional granulocytic precursors are seen. Reticulin stain showed increased uptake grade II/III	2011-05-19	1	106	94	318	5	31	1.55
A40	0	1	1998-06-09	2011-06-06	T-Cell ALL	1	12	1	155	unwell, BM done in Pakistan --> 90% blast cells, Hx of fever and pain in knees, limp, lethargic, CNS 15	1	1	0	1	0	0	0	0	999	0	1	1	95	70	232	0	0	6.2	18	1.12	37	2.29	33	87	2	CD2, CD5, CD7, CD34, CD45 dim. Some cytoplasmic CD3.	46,XY,del(13)(q12q22),add(22)(p?10)[16]/46,XY[14]	2	6	0	Normal bony architecture. Hypercellular (packed) marrow with almost all fat spaces effaced (95%) by dense infiltrate of large mononuclear cells with prominent nuclei and scant cytoplasm. Small scattered areas of normal haematopoietic tissue. Overall erythropoiesis and myelopoiesis are significantly supressed. Megakaryocytes are normal in numbers and morphology. Reticulin stain is normal (gr 1-2).	2011-07-07	1	101	82	78	1.2	36	0.43
A41	0	1	2007-09-26	2011-08-15	Pre-B ALL	0	3	0	46	febrile neutropenia, sore throat, lethargy, bleeding gums, fever 38-39, petechial rash	0	1	1	1	1	3	0	0	999	0	1	1	108	81	16	0	0	1	3	0.03	77	0.77	16	90	1	78% blasts with phenotype SIg-, CD10+, CD19+, CD20-, CD22+, CD34-, HLADR+, CyCD79a+, CyTdT+. CD45(dim)	45,XX,der(2)t(2;12)(q11.2;q11),der(9)t(2;9)(q11.2;p13),-12,del(17)(p11.2p13)[cp6]/45.idem,t(3;13)(p14;q14)[2]/46,XX[25]	1	1	6	The marrow is hypercellular, being mainly composed of lymphoblasts although there is a residual population of small mature lymphocytes. An occasional megakaryocyte was observed. Erytrhoid and granulocytic precursors were virtually absent. There is patchy increase in numbers and thickness of reticulin fibres.	2011-09-20	1	138	90	81	2.7	31	0.84
A42	0	0	2006-07-31	2011-09-22	Pre-B ALL	0	5	0	61	pale, lethargic, petechiae, night sweats, bleeding gums, fever	0	1	1	1	1	3	0	1	6	1	1	2	82	85	127	1	1	73.9	1	0.74	4	2.96	95	98	1	D10, CD19, CD22, CD34, HLA-DR, CD9	53~56,X,+X,-Y,+4,+6,+8,add(8)(p11.2),+9,+10,+14,+17,+18,+21,+21[cp9]/ 46, XY[1]	4	2	0	Hypercellular with virtually no fat spaces. Normal marrow architecture is completely effaced by infiltrating lymphoblasts. Reticulin stain is increased.	2011-11-01	1	103	88	232	5	10	0.5
A43	0	1	2001-01-16	2011-11-01	T-Cell ALL	1	10	1	129	Cough, otitis media, tonsillitis, fevers, mediastinal chest mass, r cervical lymph node, small bruising over lower legs,	0	1	0	0	1	2	0	0	999	1	1	1	83	81	85	0	0	12	7	0.84	55	6.6	33	25	2	CD45, CD2, CD3 (surface), CD5, CD7 and CD4+8	~92,+8,+8,+9,+9,+12,+12,+14,+14,+15,+15,+17,+17,+21,+21,+22,+22, inc [cp3]/46, XX[19]	4	6	0	Hypercellular (~90%). Monomorphic picture without any discernable haemopoiesis, >95% lymphoblasts/lymphocytes. Grade 1-2 reticulin fibrosis.	2011-11-29	1	75	90	154	3.7	47	1.74
A44	0	1	2006-10-03	2011-12-28	Pre-B ALL	0	5	0	62	0	0	0	0	0	0	0	0	0	0	0	0	1	96	82	33	0	0	2.8	3	0.08	63	1.76	49	98	1	D10, CD19, CD34, CD22, CD9, HLA-DR and CD38(dim)	57,XX,+X,t(2;14)(p11.2;q11.2),+4,+5,+6,+10,+14,+14,+17,+18, +21, +21[16]/46,XX[4]	4	2	0	The marrow spaces are effaced by lymphoblasts. The cells are small medium sized with a high N:C ratio, finely stippled chromatin and indistinct nucleoli. While there are occasional megakaryocytes and very occasional normoblasts, normal myelopoiesis and erythropoiesis is virtually absent. Reticulin stain grade 3.	2012-01-31	1	88	85	355	1.9	62	1.18
C1	1	0	1997-10-11	2009-01-12	Non Hodgkin	2	11	1	135	generally unwell, intermittent vomiting, diarhoea, decr fluid intake. lethargic, abdo masses	0	0	0	1	0	0	0	0	999	0	1	1	92	77	545	0	0	9.46	73	6.91	21	1.99	0	0	1	CD45, CD10, CD19, CD20, IgMu and lambda light chain.	46,XY,t(8;14)(q24;q32),del(11)(q23q25),der(13)t(1;13)(q12;q34), del(17) (p11.2p3)[cp13]/46,XY[1]	2	0	0	Slightly hypercellular, with a normal polymorphous composition. Architecture is normal. No infiltrate is present. Bony trabeculae appear normal. Reticulin not increased.	0	0	0	0	0	0	0	0
C2	1	0	2006-09-12	2009-01-15	Neuroblastoma	5	2	0	28	0	0	0	0	0	0	0	0	0	0	0	0	0	80	77	625	0	0	7.57	55	4.16	33	2.5	0	0	0	not performed	29~89<2n>,XY,der(1)(1pter->1p?36::1p22->1q11::?::1q11->1qter), dup(1) (q21q4?3), -2, -16,+mar,1~100dim[cp18]/46,XY[12]	0	0	0	Moderately hypercellular (75% cells / 25% fat spaces). No abnormal cell foci seen. Normal reticulin stain.	0	0	0	0	0	0	0	0
C3	1	0	2009-01-23	2009-02-18	Neuroblastoma	5	0	0	0	0	0	0	0	0	0	0	0	0	0	0	0	0	128	110	580	1	0	13.8	24	3.31	60	8.28	0	4	0	not performed	46,XY	2	0	0	Highly cellular BM (~95%). Grade 3 reticulin fibrosis.	0	0	0	0	0	0	0	0
C4	1	1	2009-02-20	2009-04-10	Neuroblastoma	5	0	0	1	runny nose, cough, afebrile 37C, mass in LUL (left upper lung)	0	0	0	0	0	0	0	0	999	0	0	0	86	96	327	0	0	5.33	35	1.87	53	2.82	0	2	0	not performed	62~66,XXX,-3,-6,+17,-19,-21,inc[cp5]/46,XX[15]	4	0	0	No neuroblastoma cell nests visible. No reticulin fibrosis.	0	0	0	0	0	0	0	0
C5	1	1	1998-12-04	2009-05-08	Rhabdomyosarco	3	10	1	125	cheek swelling	0	0	0	0	0	0	0	0	999	0	1	1	144	80	244	0	0	5.08	59	3	29	1.47	0	0	0	deleted	46,XX	0	0	0	Cellular marrow with normal proportions of cell lines. Reticulin stain grade 1-2 fibrosis.	0	0	0	0	0	0	0	0
C6	1	0	2009-05-06	2009-07-08	Ewing's sarcom	3	0	0	2	rapidly expanding mass on right foot	0	0	0	0	0	0	0	0	999	0	1	0	107	91	483	0	0	9.06	24	2.17	63	5.71	0	0	0	0	39~46,Y,t(X;6)(p21;q23),t(11;22)(q24;q12)[cp7]	0	0	0	Normal architecture is seen with a normal polymorphous cellular composition. Bony trabeculae appear normal. No abnormal infiltrate is seen. Mild patchy increase in reticulin is present but is unlikely to be of significance.	0	0	0	0	0	0	0	0
C7	1	1	1993-02-06	2009-09-18	Hodgkin	2	16	1	199	painfull lump axilla left arm pit	0	0	0	0	0	0	0	0	999	1	0	0	130	86	257	0	0	7.5	50	3.75	41	3.07	0	0	0	0	46,XX	2	0	0	Eryhtropoiesis is normal in amount. Myelopoiesis is normal in amount with complete maturation. Megakaryocytes normal in number and form. Reticulin fibres not increased.	0	0	0	0	0	0	0	0
C8	1	0	2001-01-24	2010-01-15	Hodgkin's lymp	2	8	0	107	abdominal lump, no fevers, no lethargy, no rashes	0	0	0	0	0	0	0	1	1.5	0	0	0	118	72	212	0	0	8.7	64	5.57	14	1.22	0	0	0	0	46,XY	2	0	0	Erythropoiesis is mildly increased in amount. Myelopoiesis is mildy increased with complete maturation. There is mild eosinophilia.Megakaryocytes are normal in amount and form. There is a diffuse increase in lymphocytes. Reticulin fibrosis grade 1.	0	0	0	0	0	0	0	0
C9	1	1	1995-10-18	2010-07-13	Hodgkin's Lymp	2	14	1	176	left sided abdominal pain, enlarged lymph nodes,	0	0	0	0	0	0	1	0	999	1	0	0	112	83	487	1	0	23.3	78	18.17	17	3.96	0	0	0	not performed	not done	0	0	0	Bony trabeculae are normal and enclose markedly hypocellular marrow. Predominantly granulopoiesis seen with reactive cellular background. Megakaryocytes increased. No evidence of RS or RS like cells seen. Reticulin shows very mild diffusion increase (grade 1)	0	0	0	0	0	0	0	0
C10	1	0	2002-07-22	2010-08-30	Desmoplastic S	3	8	0	97	chest wall lump for over a year, painless, not growing in size, abdominal pain, diarrhoea	0	0	0	0	0	0	1	1	1	0	1	0	122	75	223	0	0	5.9	50	2.95	32	1.89	0	0	0	not performed	46,XY[17].nuc ish(EWSR1x2)(5EWSR1 sep 3EWSR1x1)[172/200]	2	0	0	Shows normal cellularity and architecture with a normal polymorphous cellular composition. No evidence of infiltration by a neoplastic process. Bony trabeculae appear normal. Reticulin is not increased.	0	0	0	0	0	0	0	0
C11	1	1	2005-04-19	2010-11-30	Hodgkin's Lymp	2	5	0	67	3 wks unilateral lymphadenopathy, swollen glands left neck, fever, vomiting, no rash, no bone pain,	0	1	0	0	0	0	0	0	999	1	1	0	123	84	382	0	0	10.3	52	5.34	39	4.04	0	0	0	0	46,XX	2	0	0	High cellularity, normal ratio of megakaryocytes	0	0	0	0	0	0	0	0
C12	1	1	2006-04-07	2010-12-17	Ewing's sarcom	3	4	0	56	pain in left ankle, non weight bearing	1	0	0	0	0	0	0	0	999	0	0	0	133	78	275	1	0	12.4	61	7.56	28	3.47	0	0	0	0	Deleted	0	0	0	Normal trilineage haematopoiesis is evident. No evidence of infiltration. Reticulin normal.	0	0	0	0	0	0	0	0
C13	1	0	2005-10-14	2010-12-29	Burkitt	2	5	0	62	abdominal paijn and distension, abdominal mass, mediastinal lymph nodes, naussea, urinary pain amd restrictive, bilateral inguinal lymph nodes,	0	0	0	0	0	0	1	0	999	1	1	1	92	73	409	0	0	9.6	73	7.01	14	1.34	0	0	0	CD45+, CD19, CD20, CD22, IgMu, lambda light chain	46,XY,t(8;14)(q24;q32)[6]/46,idem,add(17)(p1?1.1)[3]/46,idem,add(2) (p13),add(17)(p11.2)[3]/46XY[3]	2	0	0	No abnormal collections of cells seen.	0	0	0	0	0	0	0	0
C14	1	1	2007-09-28	2011-01-25	Ewing's Sarcom	3	3	0	39	3day hx of swelling at the distal end of left fibula following a fall	0	0	0	0	0	0	0	0	999	0	1	0	98	70	216	1	0	13.8	49	6.76	36	4.97	0	0	0	0	46,XX,der(11)t(11;22)(q24;q12)?dup(22)(q?12q?13),der(22)t(11;22)[16]	2	0	0	Cellular trephine specimen, with active haemtopoiesis, no obvious clumps of tumour cells. No increase in reticulin fibres.	0	0	0	0	0	0	0	0
C15	1	0	2006-04-01	2011-02-28	LCH	7	4	0	58	0	0	0	0	0	0	0	0	0	0	0	0	0	111	84	399	0	0	7.4	62	4.59	29	2.15	0	0	0	0	0	0	0	0	Normocellular appearance with trilineage haematopoiesis. While eosinophils and their precursors are slightly prominent, no langerhans cells are evident. Reticulin not increased.	0	0	0	0	0	0	0	0
C16	1	1	1996-04-06	2011-03-29	Hodgkin's Lymp	2	14	1	179	left sided pleural effusion and mediastinal mass, 4 day hx cough, runny nose, lethargy, enlarged lymph nodes, swollen left side of neck.	0	0	0	1	0	0	0	0	999	1	1	0	108	67	389	1	0	30.2	90	27.3	4	1.21	0	0	0	CD2, CD3, CD4, CD7, CD45	61~64,XXX,-4,add(5)(p15),-6,-7,-8,-10,der(11;17)(p10;q10),-13,-16,+17,-21,+der(?)t(?;11) (?;2q?1) +1~2mar[cp3]/123~125, idemx [cp2]/46XX[4]	0	0	0	0	0	0	0	0	0	0	0	0
C17	1	0	2007-12-08	2011-04-06	Ewing's Sarcom	3	3	0	39	arm pain, fell from bike 1 month ago	1	0	0	0	0	0	0	0	999	0	0	0	113	79	275	0	0	8	42	3.36	47	3.76	0	0	0	0	46,XY,t(11;22)(q24;q11.2)[20].	2	0	0	increased immature myeloid progenitor cells in a mildly abnormal	0	0	0	0	0	0	0	0
C18	1	1	2010-09-19	2011-04-12	Rhabdomyosarco	3	0	0	6	abdominal pain	0	0	0	0	0	0	1	0	999	0	0	0	115	78	414	1	0	11.1	29	3.22	49	5.44	0	0	0	0	56,XY,+2,+3,+8,+8,+12,+12,+der(12;21)(p10;q10),+13,+19,+20[3]/56,idem,del(3)(q11.2q21)[28]	3	0	0	increased cellularity (90%) and normal architecture. Trilineage haematopoiesis is evident with no infiltrates of abnormal cells. Eosinophils and their precursors are prominent. Reticulin not increased.	0	0	0	0	0	0	0	0
C19	1	0	2007-04-27	2011-06-05	Non Hodgkin Ly	2	4	0	49	acute renal faillure (decreased urine output), vomiting, lethargic,	0	0	0	1	0	0	0	0	999	0	1	1	96	75	274	0	0	5.4	48	2.59	38	2.05	0	0	0	CD10, CD19, CD20, CD45dim, lambda	46,XY,t(8;14)(q24;q32),der(17)add(17)(p13)ins(17;17)(q21;p?13p?11.2)[8]/46	2	0	0	Sample 1A shows approximately 50% cellularity, with normal trilineage haematopoiesis. Sample 2A is largely cartilage with a cap of normal haematopoietic tissue. Neither samples show any evidence of infiltration with lymphoma. Reticulin not increased.	0	0	0	0	0	0	0	0
C20	1	0	2008-05-06	2011-06-15	Anaplastic large cell lymphoma	2	3	0	37	right axillary node, not well, fevers, sweats, weight loss, occasional cough for several months	0	1	0	0	0	0	0	0	999	1	1	1	117	75	254	1	0	12.7	27	3.43	57	7.24	0	0	0	0	68~85,XXYY,+X,?del(1)(p13p3?6.1),t(2;5)(p23;q35),der(5)t(2;5), del (6) (q21q25,), del (12), (q21-23q2?4.1), inc [cp4]/46,XY[54]	0	0	0	Samples are normocellular with no abnormal collections of cells. Reticulin stain normal	0	0	0	0	0	0	0	0
C21	1	0	1997-09-11	2011-07-12	Rhabdomyosarco	3	13	1	166	left orbit lesion (orbital tumor), proptosis	0	0	0	0	0	0	0	0	999	0	1	2	124	84	287	0	0	5.3	53	2.81	32	1.7	0	0	0	0	46,XY	2	0	0	rmal cellularity and architecture. Trilineage haematopoiesis present. Two tiny regions of poorly defined cells with elongated nuclei. These are associated with thicker reticulin fibres. Immunostains with desmin and myogenin were negative.	0	0	0	0	0	0	0	0
C22	1	0	2009-12-08	2001-07-12	Rhabdomyosarco	3	8	0	100	swelling left arm/wrist	0	0	0	0	0	0	0	0	999	0	1	0	92	70	527	1	0	13	40	5.2	46	5.98	0	5	0	0	58~61<3n>,XYY,add(1)(p34),-4,+5,-6,-7,-9,-10,-11,-13,-15,-17,+22, +12~88dmin [cp16]	0	0	0	Normal bony architecture and good cellularity (90%). Trilineage hematopoiesis is present with plentiful normal megakaryocytes. Prominance of eosinophilic cells seen. No collections of abnormal cells seen.Reticulin stain grade 1 with focal areas of grade 2.	0	0	0	0	0	0	0	0
C23	1	1	1996-06-17	2011-07-20	Rhabdomyosarco	3	15	1	181	diffuse growth on dorsal aspect right hand (right hand swelling)	0	0	0	0	0	0	0	0	999	0	1	0	137	86	323	0	0	10.2	51	5.2	35	3.57	0	2	0	0	0	0	0	0	Bony architecture appears normal with normal cellularity. Trilineage haematopoiesis is present in normal proportion. Megakaryocytes appear normal. No abnormal clustering of cells. Reticulin stain 0-1.	0	0	0	0	0	0	0	0
C24	1	0	2001-06-09	2011-09-07	Ewing's Sarcom	3	10	1	122	right knee pain, proximal femoral lesion	0	0	0	0	0	0	0	0	999	0	1	0	107	77.6	288	0	0	5.2	48.1	2.5	68	3.44	0	0	0	0	Unsuccessful	0	0	0	Bony architecture appears normal. Cellularity is mildly reduced in some areas but overall is good (50-60%). Normal trilineage haematopoiesis is present with normal megakaryocyte numbers and morphology. No abnormal cells	0	0	0	0	0	0	0	0
C25	1	0	1998-12-18	2011-10-05	Hodgkin's Lymp	2	12	1	153	lymphadenopathy and hepatosplenomegaly, cervical lymph node	0	0	0	0	0	0	0	0	999	1	0	0	108	70	370	1	0	13.1	82	8.9	14	2.83	0	0	0	0	46,XY	2	0	0	Normal cellularity (70% cells/30% fat). A small collection of macrophages seen, otherwise no abnormal cells. Reticulin stain minimal increased in patches.	0	0	0	0	0	0	0	0
C26	1	1	2010-04-23	2011-11-01	Neuroblastoma	5	1	0	18	cervical node mass in feb 2011	0	0	0	0	0	0	0	0	999	1	0	0	126	80	352	1	0	16.8	81	13.61	16	2.69	0	0	0	0	~92,inc[2]/46,XX[20]	2	0	0	Bony architecture appears normal. Marrow cellularity is normal (70%) with normal trilineage haematopoiesis present. Normal megakaryocytes seen. No abnormal clustering of cells seen. Reticulin stain grade 0-1.	0	0	0	0	0	0	0	0
C27	1	1	2002-01-15	2011-11-11	Neuroblastoma	5	9	0	117	cervical lymphadenopathy	0	0	0	0	0	0	0	0	0	0	0	0	125	81	261	0	0	8	48	3.84	40	3.2	0	0	0	0	Not performed	0	0	0	Bony architecture appears normal. Marrow cellularity is normal (60%) with normal trilineage hematopoiesis preserved. Megakaryocytes are normal. No abnormal clustering of cells noted. Reticulin stain grade 0.	0	0	0	0	0	0	0	0
C28	1	1	2005-07-31	2011-11-18	Lymphoblastic	2	6	0	75	cervical lymphadenopathy, intermittent fevers,	0	0	0	0	0	0	0	0	0	0	0	1	101	79	506	0	0	5.9	36	2.14	46	2.7	0	0	0	CD10, CD19, CD22, Cy IgM, Cy CD79, CD45(dim)	46, XX	2	0	0	Bony trabeculae and marrow architecture appears normal. Marrow cellularity 60% with normal trilineage haematopoiesis present. Megakaryocytes are normal in number and morphology. Reticulin stain grade 0. No collection of abnormal cells seen.	0	0	0	0	0	0	0	0
C29	1	0	1997-04-08	2011-12-20	Hodgkin's Lymp	2	14	1	176	0	0	0	0	0	0	0	0	0	0	0	0	0	134	83	205	0	0	3.7	45	1.67	29	1.07	0	1	0	non diagnostic	46,XY	2	0	0	0	0	0	0	0	0	0	0	0
C30	1	0	1994-06-06	2011-12-21	Ewing's Sarcom	3	17	1	210	0	0	0	0	0	0	0	0	0	0	0	0	0	118	83	195	1	0	12.3	89	10.95	8	0.98	0	0	0	0	46,XY	2	0	0	Bony trabeculae and marrow architecture appears normal. Marrow cellularity is 50% overall with normal trilineage haemopoiesis. Prominence of megakaryopoiesis noted. Normal morphology. No collection of abnormal cells seen. Reticulin stain grade 0.	0	0	0	0	0	0	0	0
C31	1	0	1996-03-18	2012-01-04	Hodgkin's Lymh	2	15	1	189	0	0	0	0	0	0	0	0	0	0	0	0	0	126	86	238	1	0	16.3	64	10.43	17	2.77	0	4	0	0	Not performed	0	0	0	Bony trabeculae appear normal. Marrow architecture appears normal with normal cellularity (60-70%). Trilineage heamatopoiesis is present with a myeloid and lymphoid predominance. Megakaryocytes are increased in numbers however no abnormal clustering noted. No lymphoid follicles seen or abnormal cells. Reticulin stain grade 0	0	0	0	0	0	0	0	0
C32	1	1	2007-12-29	2012-03-06	Rhabdomyosarco	3	4	0	50	soft tissue swelling left shoulder	0	0	0	0	0	0	0	0	0	0	0	0	127	78	330	0	0	4.9	48	2.35	38	1.86	0	0	0	0	46,XX	2	0	0	The right sided marrow aspirate is of good quality and counts performed on this.The left sided aspirate is blood diluted	0	0	0	0	0	0	0	0
[truncated: 95 more columns]
